# Supplementary material for: Apixaban Versus Low-Molecular-Weight Heparin for Cancer-Associated Venous Thromboembolism: A Systematic Review and Meta-Analysis
Source: J Clin Med. 2026 Jul 8;15(14):5341. doi: 10.3390/jcm15145341 (PMC13410163; doi:10.3390/jcm15145341)
Supplement: Supplementary file 1 [file jcm-15-05341-s001.zip]

Archive with 2 entries (2 files):
- Supplementary Material File S1-PRISMA checklist.pdf
- Supplementary material.pdf
